# Supplementary material for: Assessing the use of blood microRNA expression patterns for predictive diagnosis of myxomatous mitral valve disease in dogs
Source: Front Vet Sci. 2024 Nov 1;11:1443847. doi: 10.3389/fvets.2024.1443847 (PMC11565599; doi:10.3389/fvets.2024.1443847)
Supplement: Supplementary file 1 [file Table_1.XLSX]

## Sheet: Sheet1
miRNA	Signalling Pathways	References
cfa-miR-30b-5p	p53, Wnt	Ghilardi, Sara, et al. "Prospective pilot study on the predictive significance of plasma miR-30b-5p through the study of echocardiographic modifications in Cavalier King Charles Spaniels affected by different stages of myxomatous mitral valve disease: The PRIME study." Plos one 17.12 (2022): e0274724.	Bagardi, Mara, et al. "Circulating miR-30b-5p is upregulated in Cavalier King Charles Spaniels affected by early myxomatous mitral valve disease." bioRxiv (2022): 2022-03.
cfa-miR-30d-5p	Hippo, p53, Wnt	Yang, Vicky K., et al. "Dysregulation of valvular interstitial cell let-7c, miR-17, miR-20a, and miR-30d in naturally occurring canine myxomatous mitral valve disease." PloS one 13.1 (2018): e0188617.
cfa-miR-128-3p		Jung, SeungWoo, and Amy Bohan. "Genome-wide sequencing and quantification of circulating microRNAs for dogs with congestive heart failure secondary to myxomatous mitral valve degeneration." American journal of veterinary research 79.2 (2018): 163-169.	Bagardi, Mara, et al. "Circulating miR-30b-5p is upregulated in Cavalier King Charles Spaniels affected by early myxomatous mitral valve disease." bioRxiv (2022): 2022-03.
cfa-miR-133a-3p		Shan, Hongli, et al. "Downregulation of miR-133 and miR-590 contributes to nicotine-induced atrial remodelling in canines." Cardiovascular research 83.3 (2009): 465-472.	Li, Hongli, et al. "Expression of miR-133 and miR-30 in chronic atrial fibrillation in canines." Molecular medicine reports 5.6 (2012): 1457-1460.
cfa-miR-133b-3p		Hulanicka, Magdalena, et al. "Plasma miRNAs as potential biomarkers of chronic degenerative valvular disease in Dachshunds." BMC veterinary research 10.1 (2014): 1-8.
cfa-miR-142-5p	p53	Jung S, Bohan A. Genome-wide sequencing and quantification of circulating microRNAs for dogs with congestive heart failure secondary to myxomatous mitral valve degeneration. American journal of veterinary research. 2018 Feb 1;79(2):163-9.
cfa-miR-206-3p		Yang VK, Loughran KA, Meola DM, Juhr CM, Thane KE, Davis AM, Hoffman AM. Circulating exosome microRNA associated with heart failure secondary to myxomatous mitral valve disease in a naturally occurring canine model. Journal of extracellular vesicles. 2017 Dec 1;6(1):1350088.	(14) Li, Qinghong, et al. "Expression profiling of circulating microRNAs in canine myxomatous mitral valve disease." International journal of molecular sciences 16.6 (2015): 14098-14108.
cfa-miR-320-3p	Estrogen, Hippo,TGF-β	Ren, Xiao-Ping, et al. "MicroRNA-320 is involved in the regulation of cardiac ischemia/reperfusion injury by targeting heat-shock protein 20." Circulation 119.17 (2009): 2357-2366.
cfa-miR-423a-5p	Estrogen	Jung, SeungWoo, and Amy Bohan. "Genome-wide sequencing and quantification of circulating microRNAs for dogs with congestive heart failure secondary to myxomatous mitral valve degeneration." American journal of veterinary research 79.2 (2018): 163-169.
cfa-miR-499-5p	p53	Qin, Han, et al. "The altered expression profile of microRNAs in cardiopulmonary bypass canine models and the effects of mir-499 on myocardial ischemic reperfusion injury." Journal of translational medicine 11 (2013): 1-9.
cfa-let-7b-5p	AMPK, FoxO, HIF1,Hippo, MAPK, p53, TGF-β	Ro, Woong-Bin, et al. "Expression profile of circulating MicroRNAs in dogs with cardiac hypertrophy: a pilot study." Frontiers in veterinary science 8 (2021): 652224.	Ro, Woong-Bin, et al. "Identification and characterization of circulating microRNAs as novel biomarkers in dogs with heart diseases." Frontiers in veterinary science 8 (2021): 729929.
cfa-let-7e-5p	FoxO, MAPK, p53, PI3K-Akt, TGF-β	Jung, SeungWoo, and Amy Bohan. "Genome-wide sequencing and quantification of circulating microRNAs for dogs with congestive heart failure secondary to myxomatous mitral valve degeneration." American journal of veterinary research 79.2 (2018): 163-169.
cfa-let-7i-5p	FoxO, Hippo, MAPK, p53, PI3K-Akt, TGF-β	Satoh, Mamoru, et al. "A cellular microRNA, let-7i, is a novel biomarker for clinical outcome in patients with dilated cardiomyopathy." Journal of cardiac failure 17.11 (2011): 923-929.
cfa-miR-29a-3p	FoxO, Hippo, p53, PI3K-Akt	Dawson, Kristin, et al. "MicroRNA29: a mechanistic contributor and potential biomarker in atrial fibrillation." Circulation 127.14 (2013): 1466-1475.
cfa-miR-486-5p		Wang, Hongyun, et al. "Percutaneous intracoronary delivery of plasma extracellular vesicles protects the myocardium against ischemia-reperfusion injury in Canis." Hypertension 78.5 (2021): 1541-1554.
(Normalizers)
cfa-miR-17-5p	FoxO, Hippo, MAPK, mTOR, p53, PI3K-Akt, TGF-β, TNF, Wnt	Yang, Vicky K., et al. "Dysregulation of valvular interstitial cell let-7c, miR-17, miR-20a, and miR-30d in naturally occurring canine myxomatous mitral valve disease." PloS one 13.1 (2018): e0188617.
cfa-miR-130b-3p	FoxO, TGF-β	Ro, Woong-Bin, et al. "Identification and characterization of circulating microRNAs as novel biomarkers in dogs with heart diseases." Frontiers in veterinary science 8 (2021): 729929.
cfa-miR-20a-5p	ErbB, FoxO, MAPK, PI3K-Akt, TGF-β, Wnt	Yang, Vicky K., et al. "Dysregulation of valvular interstitial cell let-7c, miR-17, miR-20a, and miR-30d in naturally occurring canine myxomatous mitral valve disease." PloS one 13.1 (2018): e0188617.
cfa-miR-23a-3p	mTOR,p53	Liu, Dishiwen, et al. "Cardiac fibroblasts promote ferroptosis in atrial fibrillation by secreting exo-miR-23a-3p targeting SLC7A11." Oxidative Medicine and Cellular Longevity 2022 (2022).
cfa-miR-26a-5p	Hippo, p53, Wnt	Luo, Xiaobin, et al. "MicroRNA-26 governs profibrillatory inward-rectifier potassium current changes in atrial fibrillation." The Journal of clinical investigation 123.5 (2013): 1939-1951.
